# Supplementary material for: Molecular Approaches Detect Early Signals of Programmed Cell Death in Hippolyte inermis Leach
Source: Curr Issues Mol Biol. 2024 Jun 18;46(6):6169–85. doi: 10.3390/cimb46060368 (PMC11202572; doi:10.3390/cimb46060368)
Supplement: Supplementary file 1 [file cimb-46-00368-s001.zip]

Archive with 1 entries (1 files):
- cimb-3043823-supplementary.pdf
